# Supplementary material for: Zero anticoagulation, zero thrombolysis: successful management of massive pulmonary embolism following hemorrhagic transformation of acute ischemic stroke: a case report
Source: Front Cardiovasc Med. 2026 Feb 2;13:1747104. doi: 10.3389/fcvm.2026.1747104 (PMC12907301; doi:10.3389/fcvm.2026.1747104)
Supplement: Supplementary file 1 [file Table1.xlsx]

## Sheet: Supplementary Table 1
Parameter	6 h before admission	Day 0	Day1	Day4	Day6	Day12	Day 17	Day 19	Day 20	Day 24	Day 27
Symptoms	Speech disturbance and limb weakness	Sedated	Stupor	Somnolence	Somnolence	Somnolence	Somnolence with severe respiratory distress	Conscious	Conscious	Conscious	Conscious
Blood pressure (mmHg)		85/61	134/79	138/89	133/72	118/84	85/57	127/80	132/86	138/90	130/79
Use of vasoactive agents		Urapidil infusion	Urapidil infusion				Dopamine and norepinephrine infusion	IV dopamine and norepinephrine infusion
Heart rate (bpm)		76	96	78	92	83	155	85	89	80	92
Pulse oxygen saturation (SpO₂)(%)		98	97	98	98	98	85	98	97	99	98
Oxygen therapy		Oxygen via nasal cannula at 3 L/min	Oxygen via nasal cannula at 3 L/min	Oxygen via nasal cannula at 3 L/min	Oxygen via nasal cannula at 3 L/min	Oxygen via nasal cannula at 3 L/min	Oxygen via face mask at 6 L/min	Oxygen via nasal cannula at 3 L/min	Oxygen via nasal cannula at 3 L/min	Oxygen via nasal cannula at 3 L/min	Oxygen via nasal cannula at 3 L/min
Cranial CT or cerebral angiography	right frontotemporal infarction	right middle cerebral artery (M1 segment) occlusion	Right frontal–temporal–parietal infarct, small central hyperdensity, partially absorbed	new high-density areas in the infarcted region, suggestive of hemorrhagic transformation	progressive expansion of the hemorrhage	slight reduction of hemorrhage	right frontotemporoparietal and basal ganglia infarction with hemorrhagic transformation, showing increased hemorrhagic extent			Right temporo-parietal and basal ganglia infarction with hemorrhagic transformation; hemorrhage decreased compared to previous imaging.
Pulmonary artery CTA							multiple filling defects in both pulmonary arteries, with large thrombi in the right main pulmonary artery and its major branches			Bilateral pulmonary emboli, thrombi significantly decreased
D-Dime (0–0.24 mg/L)		0.2			3		11.78			4.3
Echo & vascular ultrasound					Moderate tricuspid regurgitation with right atrial enlargement		a pulmonary artery systolic pressure of 65 mmHg, a reduced TAPSE of 12 mm, and right atrial enlargement (55 x 50 mm) ，Lower limb DVT on ultrasound
Anticoagulation regimen	Long-term oral apixaban	LMWH 2500 IU SC qd	LMWH stopped; rivaroxaban 10 mg PO qd started	Rivaroxaban stopped							LMWH 2500 IU SC qd
Surgery / procedure		Mechanical thrombectomy for ischemic stroke					Mechanical thrombectomy for acute pulmonary embolism under endotracheal intubation.	Extubated successfully
